# Supplementary material for: Development of Structure–Property Relationships for Ammonium Transport through Charged Organogels
Source: Membranes (Basel). 2024 Mar 21;14(3):71. doi: 10.3390/membranes14030071 (PMC10971853; doi:10.3390/membranes14030071)
Supplement: Supplementary file 1 [file membranes-14-00071-s001.zip]

Archive with 1 entries (1 files):
- membranes-2823561-supplementary.pdf
